# Supplementary material for: Protective Effect of Remdesivir Against Pulmonary Fibrosis in Mice
Source: Front Pharmacol. 2021 Aug 26;12:692346. doi: 10.3389/fphar.2021.692346 (PMC8427522; doi:10.3389/fphar.2021.692346)
Supplement: Supplementary file 2 [file DataSheet1.ZIP]

Archive with 66 entries (65 files):
- original blot images-Fig5-9/
- __MACOSX/._original blot images-Fig5-9
- original blot images-Fig5-9/Fig9B-╬▒-sma.tif
- __MACOSX/original blot images-Fig5-9/._Fig9B-╬▒-sma.tif
- original blot images-Fig5-9/Fig5B-Fn.tif
- __MACOSX/original blot images-Fig5-9/._Fig5B-Fn.tif
- original blot images-Fig5-9/Fig7C-GAPDH.tif
- __MACOSX/original blot images-Fig5-9/._Fig7C-GAPDH.tif
- original blot images-Fig5-9/Fig6D-P-AKT.tif
- __MACOSX/original blot images-Fig5-9/._Fig6D-P-AKT.tif
- original blot images-Fig5-9/Fig6D-AKT.tif
- __MACOSX/original blot images-Fig5-9/._Fig6D-AKT.tif
- original blot images-Fig5-9/.DS_Store
- __MACOSX/original blot images-Fig5-9/._.DS_Store
- original blot images-Fig5-9/Fig5C-GAPDH.tif
- __MACOSX/original blot images-Fig5-9/._Fig5C-GAPDH.tif
- original blot images-Fig5-9/Fig6D-╬▓-tubulin.tif
- __MACOSX/original blot images-Fig5-9/._Fig6D-╬▓-tubulin.tif
- original blot images-Fig5-9/Fig6C-p-Smad3.tif
- __MACOSX/original blot images-Fig5-9/._Fig6C-p-Smad3.tif
- original blot images-Fig5-9/Fig5B-╬▓-tublin.tif
- __MACOSX/original blot images-Fig5-9/._Fig5B-╬▓-tublin.tif
- original blot images-Fig5-9/Fig9D-GAPDH.tif
- __MACOSX/original blot images-Fig5-9/._Fig9D-GAPDH.tif
- original blot images-Fig5-9/Fig9D-E-cadherin.tif
- __MACOSX/original blot images-Fig5-9/._Fig9D-E-cadherin.tif
- original blot images-Fig5-9/Fig7C-Vimentin.tif
- __MACOSX/original blot images-Fig5-9/._Fig7C-Vimentin.tif
- original blot images-Fig5-9/Fig5B-SMA.jpg
- __MACOSX/original blot images-Fig5-9/._Fig5B-SMA.jpg
- original blot images-Fig5-9/Fig5C-Fn.tif
- __MACOSX/original blot images-Fig5-9/._Fig5C-Fn.tif
- original blot images-Fig5-9/Fig9B-Col-1.tif
- __MACOSX/original blot images-Fig5-9/._Fig9B-Col-1.tif
- original blot images-Fig5-9/Fig6C-Smad3.tif
- __MACOSX/original blot images-Fig5-9/._Fig6C-Smad3.tif
- original blot images-Fig5-9/Fig9B-GAPDH.tif
- __MACOSX/original blot images-Fig5-9/._Fig9B-GAPDH.tif
- original blot images-Fig5-9/Fig7C-E-Cad.tif
- __MACOSX/original blot images-Fig5-9/._Fig7C-E-Cad.tif
- original blot images-Fig5-9/Fig6c-GAPDH.tif
- __MACOSX/original blot images-Fig5-9/._Fig6c-GAPDH.tif
- original blot images-Fig5-9/Fig6D-p-p38.tif
- __MACOSX/original blot images-Fig5-9/._Fig6D-p-p38.tif
- original blot images-Fig5-9/Fig6D-JNK.tif
- __MACOSX/original blot images-Fig5-9/._Fig6D-JNK.tif
- original blot images-Fig5-9/Fig6D-ERK.tif
- __MACOSX/original blot images-Fig5-9/._Fig6D-ERK.tif
- original blot images-Fig5-9/Fig6B-p-Smad3.tif
- __MACOSX/original blot images-Fig5-9/._Fig6B-p-Smad3.tif
- original blot images-Fig5-9/Fig9D-N-Cadherin.tif
- __MACOSX/original blot images-Fig5-9/._Fig9D-N-Cadherin.tif
- original blot images-Fig5-9/Fig7C-N-Cad.tif
- __MACOSX/original blot images-Fig5-9/._Fig7C-N-Cad.tif
- original blot images-Fig5-9/Fig6B-Smad3.tif
- __MACOSX/original blot images-Fig5-9/._Fig6B-Smad3.tif
- original blot images-Fig5-9/Fig5C-╬▒-SMA.tif
- __MACOSX/original blot images-Fig5-9/._Fig5C-╬▒-SMA.tif
- original blot images-Fig5-9/Fig6D-P-JNK.tif
- __MACOSX/original blot images-Fig5-9/._Fig6D-P-JNK.tif
- original blot images-Fig5-9/Fig6D-P38.tif
- __MACOSX/original blot images-Fig5-9/._Fig6D-P38.tif
- original blot images-Fig5-9/Fig6B-GAPDH.tif
- __MACOSX/original blot images-Fig5-9/._Fig6B-GAPDH.tif
- original blot images-Fig5-9/Fig6D-p-ERK.tif
- __MACOSX/original blot images-Fig5-9/._Fig6D-p-ERK.tif
