# Supplementary material for: Protective Effect of Remdesivir Against Pulmonary Fibrosis in Mice
Source: Front Pharmacol. 2021 Aug 26;12:692346. doi: 10.3389/fphar.2021.692346 (PMC8427522; doi:10.3389/fphar.2021.692346)
Supplement: Supplementary file 3 [file DataSheet2.ZIP]

Archive with 29 entries (28 files):
- original blot images-Fig10/
- original blot images-Fig10/.DS_Store
- __MACOSX/original blot images-Fig10/._.DS_Store
- original blot images-Fig10/Fig10-smad2.tif
- __MACOSX/original blot images-Fig10/._Fig10-smad2.tif
- original blot images-Fig10/Fig10-p-p38.tif
- __MACOSX/original blot images-Fig10/._Fig10-p-p38.tif
- original blot images-Fig10/Fig10-Smad3.tif
- __MACOSX/original blot images-Fig10/._Fig10-Smad3.tif
- original blot images-Fig10/Fig10-p38.tif
- __MACOSX/original blot images-Fig10/._Fig10-p38.tif
- original blot images-Fig10/Fig10-GAPDH.tif
- __MACOSX/original blot images-Fig10/._Fig10-GAPDH.tif
- original blot images-Fig10/Fig10-JNK.tif
- __MACOSX/original blot images-Fig10/._Fig10-JNK.tif
- original blot images-Fig10/Fig10-ERK.tif
- __MACOSX/original blot images-Fig10/._Fig10-ERK.tif
- original blot images-Fig10/Fig10-p-JNK.tif
- __MACOSX/original blot images-Fig10/._Fig10-p-JNK.tif
- original blot images-Fig10/Fig10-p-ERK.tif
- __MACOSX/original blot images-Fig10/._Fig10-p-ERK.tif
- original blot images-Fig10/Fig10-AKT.tif
- __MACOSX/original blot images-Fig10/._Fig10-AKT.tif
- original blot images-Fig10/Fig10-p-AKT.tif
- __MACOSX/original blot images-Fig10/._Fig10-p-AKT.tif
- original blot images-Fig10/Fig10-p-smad3.tif
- __MACOSX/original blot images-Fig10/._Fig10-p-smad3.tif
- original blot images-Fig10/Fig10-P-Smad2.tif
- __MACOSX/original blot images-Fig10/._Fig10-P-Smad2.tif
